# Supplementary material for: Dynamic Contrast-Enhanced MRI Perfusion Parameters as Imaging Biomarkers of Angiogenesis
Source: PLoS One. 2016 Dec 30;11(12):e0168632. doi: 10.1371/journal.pone.0168632 (PMC5201289; doi:10.1371/journal.pone.0168632)
Supplement: S1 Dataset — (XLSX) [file pone.0168632.s001.xlsx]

## Sheet: Case 통합_0508수정
					0=Negative	1=well differentiated	0=Negative	0=Negative	0=Negative		(%)			1=luminal		1=stroma rich(<=50)	1=collagen	0=absence
					1=Positive	2=moderately diefferentiated	1=Positive	1=Positive	1=Positive					2=TNC		2= poor (>50)	2=fibroblast	1=presence
						3=poorly differentiated								3=Her2 enriched			3=lymphocyte
				1<5%
				2=>5%,EIC
												N	O
											1<14%		0-6
													단계별		(%)				Ktrans			KEP			Ve
																			Histogram			Histogram			Histogram
연구번호	나이	No	Invasive cancer size	DCIS	LN meta	Histologic grade	HER	ER	PR	Ki-67	Ki-67	MVD	VEGF1	subtype	Tumor-stromal ratio	Tumor-stromal ratio	Dominant type	Central fibrosis	0.25	0.5	0.75	0.25	0.5	0.75	0.25	0.5	0.75
1	55	1	3	2	0	3	1	0	0	80	2	35.4	4	3	55	2	3	0	0.106184	0.212571	0.37068	0.197746	0.44459	0.826517	0.406156	0.488693	0.597156
2	62	2	3.5	2	0	1	0	1	0	10	1	51.2	0	1	20	1	2	0	0.668854	1.35978	1.57227	0.285825	0.372463	0.427329	1	1	1
3	43	3	2.4	1	1	3	1	1	1	45	2	48.6	6	1	10	1	2	0	0.10716	0.306	0.33447	0.244589	0.566492	0.788287	0.436552	0.608356	0.6901
4	52	4	1.8	1	0	3	0	0	0	80	2	60.2	5	2	95	2	3	0	0.0432749	0.082903	0.152016	0.000614394	0.197507	0.357086	0.150288	0.367611	0.537675
5	58	5	2.5	1	0	2	0	1	1	10	1	39.8	0	1	70	2	1	1	0.0578294	0.184215	0.226702	0.0322076	0.336494	0.548212	0.417493	0.561037	0.638554
6	36	6	2.2	1	1	3	0	0	0	90	2	24.6	0	2	60	2	2	0	0.0845038	0.146553	0.205012	0.250246	0.467263	0.769945	0.244232	0.317194	0.387532
7	50	7	5.4	2	1	3	1	0	0	55	2	64.6	6	3	60	2	2	0	0.0449449	0.0705344	0.109973	0.000408486	0.0618707	0.191285	0.00332652	0.515015	0.765191
8	60	8	1.4	1	1	2	0	1	1	10	1	49.2	5	1	25	1	1	0	0.0420864	0.132184	0.239712	0.000785218	0.318943	0.669668	0.252007	0.547807	0.723098
9	34	9	2.1	2	1	3	1	1	1	50	2	44.2	4	1	60	2	2	0	0.0835289	0.148538	0.240218	0.0427684	0.180457	0.325859	0.409833	0.788034	1
10	40	10	3.3	2	1	2	0	1	1	75	2	53.2	0	1	40	1	2	0	0.122808	0.420767	0.420767	0.252355	0.677112	1.46432	0.508927	0.706809	0.915876
11	57	11	1.8	1	1	3	0	0	0	90	2	41.4	5	2	50	1	3	0	0.100961	0.222223	0.440409	0.332412	0.598951	1.00669	0.309137	0.406507	0.491714
12	67	12	2.4	1	0	2	0	1	1	15	2	57.4	6	1	20	1	1	1	0.171747	0.4197	0.4197	0.513218	0.944872	1.42402	0.341086	0.525445	0.627674
13	42	13	2.1	2	1	2	0	1	1	25	2	31.6	0	1	40	1	2	0	0.0523652	0.148517	0.296295	0.190326	0.392502	0.583069	0.296964	0.43759	0.573382
14	42	14	2	2	1	2	0	1	1	25	2	44.8	5	1	40	1	2	0	0.212006	0.338814	0.539409	0.526917	0.836103	1.0664	0.398618	0.471328	0.520814
15	38	15	2.1	2	1	3	0	1	1	75	2	87.6	5	1	60	2	3	0	0.314035	0.608894	0.670504	0.653573	0.977223	1.3464	0.440512	0.640751	0.767891
16	71	16	2	1	0	2	0	1	0	40	2	48.6	5	1	70	2	2	0	0.127138	0.20617	0.315459	0.462736	0.664635	0.894143	0.271077	0.311205	0.369259
17	54	17	1.1	2	0	3	1	1	1	80	2	30.2	0	1	70	2	2	0	0.0800964	0.109062	0.155424	0.276367	0.329438	0.476763	0.258442	0.338198	0.406228
18	59	18	3.7	2	0	3	1	0	0	95	2	32.6	0	3	80	2	2	0	0.158332	0.256195	0.3594	0.364928	0.595939	0.891559	0.335082	0.448851	0.581618
19	44	19	1.5	1	0	2	0	1	1	25	2	24	0	1	20	1	1	0	0.122548	0.189166	0.296259	0.275447	0.369169	0.492192	0.444903	0.560831	0.694514
20	42	20	2.4	1	0	2	0	1	1	55	2	32.6	3	1	80	2	2	0	0.125928	0.203205	0.35518	0.31998	0.482276	0.639453	0.326697	0.514176	0.691382
21	68	21	2.3	1	0	3	0	1	1	66	2	20.2	5	1	10	1	2	0	0.284844	0.521072	0.521072	0.516531	0.717898	0.971191	0.340754	0.563768	0.797189
22	75	22	1.7	2	0	3	1	0	0	60	2	43.8	3	3	40	1	1	0	0.090378	0.168728	0.272875	0.242278	0.449179	0.655603	0.283395	0.428716	0.59032
23	49	23	1.2	2	0	3	0	1	1	50	2	73	0	1	70	2	3	0	0.154849	0.229242	0.305465	0.235007	0.296828	0.413773	0.62545	0.755081	0.857479
24	49	24	3.5	2	0	3	0	1	1	50	2	42	5	1	60	2	2	0	0.186813	0.263569	0.358979	0.322084	0.44487	0.593223	0.537362	0.596995	0.674879
25	49	25	3.5	2	1	1	0	1	1	40	2	40.4	0	1	30	1	2	0	0.169969	0.231328	0.294217	0.296378	0.367604	0.443537	0.536447	0.637379	0.738395
26	62	26	1.9	2	0	3	0	0	0	80	2	21.8	0	2	60	2	2	0	0.0921648	0.181464	0.411444	0.162861	0.35134	0.60427	0.248985	0.424787	0.69396
27	47	27	2.7	1	0	1	0	1	0	12	1	52	4	1	50	1	2	0	0.162875	0.329929	0.487235	0.297346	0.52459	0.788875	0.518193	0.654225	0.761582
28	47	28	3	2	0	3	1	1	1	40	2	31.8	4	1	60	2	2	0	0.263316	0.529804	0.71266	0.434847	0.660093	0.89174	0.478183	0.702422	0.864544
29	52	29	3.1	1	1	2	0	1	1	20	2	55	0	1	90	2	2	0	0.10045	0.169889	0.32824	0.233198	0.410884	0.686086	0.377117	0.487091	0.567583
30	56	30	1.1	1	0	2	0	1	1	20	2	23.8	4	1	80	2	2	0	0.199906	0.242604	0.301335	0.417289	0.594005	0.711786	0.303606	0.440039	0.568606
31	56	31	1	1	0	2	0	1	1	20	2	25.2	6	1	60	2	2	0	0.0769635	0.130483	0.199076	0.229317	0.462123	0.738536	0.202708	0.304453	0.424615
32	56	32	0.6	1	0	2	0	1	1	20	2	17.8	6	1	40	1	2	0	0.0769635	0.130483	0.199076	0.229317	0.462123	0.738536	0.202708	0.304453	0.424615
33	60	33	1.7	1	0	2	1	1	1	50	2	21.4	2	1	60	2	2	0	0.198628	0.291924	0.457137	0.366534	0.467687	0.605253	0.520447	0.685423	0.798856
34	49	34	2.7	2	0	3	0	1	0	40	2	52.8	5	1	70	2	2	0	0.173224	0.337012	0.37729	0.502936	0.851707	1.15114	0.361187	0.427282	0.483455
35	51	35	3.5	2	1	1	0	1	1	30	2	19.4	5	1	60	2	2	0	0.112517	0.173238	0.245212	0.251937	0.36155	0.477898	0.376797	0.522469	0.636631
36	39	36	2.2	1	0	2	0	1	1	40	2	43.4	4	1	55	2	2	0	0.198547	0.370991	0.738502	0.31918	0.521812	0.909844	0.588912	0.753021	0.862922
37	46	37	0.7	1	0	1	0	1	1	20	2	32.6	0	1	65	2	2	1	0.18856	0.368641	0.6286	0.214304	0.293129	0.37269	0.410951	0.673238	0.818045
38	40	38	2.5	2	0	2	0	1	1	25	2	49	4	1	60	2	2	0	0.0635209	0.12327	0.220659	0.306855	0.445742	0.637478	0.216144	0.332286	0.397004
39	57	39	1.7	1	0	3	0	1	1	70	2	63.4	4	1	85	2	3	0	0.136474	0.250797	0.460487	0.355067	0.594811	0.905655	0.293771	0.492904	0.645512
40	46	40	2.5	2	0	3	1	1	1	50	2	32.4	5	1	80	2	2	0	0.222651	0.357486	0.458693	0.603225	0.943963	1.23899	0.317316	0.365093	0.423055
41	70	41	2.2	1	0	3	1	1	1	40	2	23.4	5	1	55	2	2	0	0.151966	0.415924	0.604752	0.388852	0.821008	1.10849	0.418695	0.536775	0.595855
42	67	42	4.5	1	0	2	0	1	1	60	2	17.4	0	1	90	2	2	0	0.20627	0.56899	1.02812	0.694094	1.35333	2.65828	0.312475	0.448592	0.526337
43	58	43	1.1	2	1	1	0	1	1	25	2	33.4	0	1	70	2	2	0	0.0455421	0.111382	0.200907	0.106273	0.194246	0.301465	0.445311	0.621387	0.703852
44	44	44	4.9	2	0	1	0	1	1	30	2	86	0	1	70	2	2	1	0.370875	0.522794	0.71189	0.330642	0.438816	0.574703	0.797952	0.901273	0.964412
45	41	45	3	2	1	3	0	1	1	50	2	26.6	5	1	80	2	2	0	0.118141	0.144664	0.20358	0.523688	0.621266	0.773022	0.220359	0.234725	0.265049
46	48	46	1.4	2	1	3	0	0	0	80	2	31	0	2	45	1	1	0	0.0810283	0.11599	0.160639	0.226575	0.308402	0.383167	0.345103	0.410215	0.465255
47	46	47	2.4	1	0	3	0	0	0	60	2	44.8	5	2	90	2	2	0	0.188579	0.346613	0.517657	0.223502	0.383261	0.643481	0.278474	0.57651	0.763634
48	52	48	1.6	2	1	1	0	1	1	30	2	42.2	5	1	70	2	2	0	0.154506	0.368681	0.717009	0.397191	0.76551	1.16484	0.338099	0.564287	0.694418
49	53	49	3	1	1	2	0	1	1	30	2	16.2	0	1	40	1	1	0	0.11291	0.256821	0.38765	0.229663	0.449811	0.635061	0.383465	0.640996	0.778787
50	45	50	3	2	0	1	0	1	1	30	2	62.4	5	1	35	1	1	0	0.0826059	0.165179	0.224364	0.229678	0.320553	0.421181	0.328207	0.485496	0.593177
51	55	51	1	2	0	2	0	1	1	30	2	21	5	1	60	2	3	0	0.0837242	0.150767	0.224927	0.444932	0.511662	0.599376	0.185926	0.295289	0.404542
52	48	52	2.4	1	1	3	0	0	0	70	2	21.8	3	2	70	2	1	1	0.0968595	0.147436	0.208835	0.353935	0.562446	0.903095	0.15669	0.258599	0.358749
53	50	53	1.6	1	0	2	0	1	1	20	2	56.2	3	1	60	2	1	1	0.189901	0.305509	0.418255	0.684164	0.833502	1.04409	0.243385	0.365474	0.444212
54	50	54	1.1	2	0	1	0	1	1	2	1	23.4	0	1	45	1	2	0	0.0884386	0.185819	0.31949	0.206185	0.456154	0.671242	0.36887	0.481719	0.55649
55	65	55	1.9	2	0	3	1	0	0	30	2	38.2	4	3	55	2	2	0	0.0427525	0.103266	0.231427	0.284697	0.476292	0.733277	0.137646	0.281228	0.415357
56	62	56	1.4	1	0	1	0	1	1	3	1	45.2	0	1	55	2	2	0	0.0700833	0.127167	0.259558	0.108084	0.237612	0.325736	0.121273	0.404843	0.648328
57	58	57	2.6	1	1	2	0	1	1	40	2	31.8	0	1	45	1	2	0	0.114685	0.213011	0.31196	0.260361	0.434196	0.629085	0.345119	0.507416	0.624638
58	37	58	2.4	2	0	3	1	1	1	25	2	60.4	0	1	75	2	2	0	0.155447	0.405377	0.566248	0.415552	0.831033	1.47979	0.214576	0.391217	0.50557
59	64	59	4	1	0	2	0	1	1	15	2	20	5	1	55	2	1	0	0.00881372	0.0300228	0.0792904	0.000826647	0.113505	0.208311	0.00383007	0.242882	0.46025
60	42	60	1.1	2	0	3	1	1	0	55	2	21.2	0	1	85	2	2	0	0.0877148	0.124545	0.188266	0.328996	0.520481	0.679926	0.224693	0.287255	0.329035
61	59	61	2.6	1	1	3	0	1	1	40	2	40.6	4	1	85	2	2	1	0.343002	0.748094	0.814875	0.668312	1.2003	1.86856	0.447905	0.638066	0.795648
62	47	62	2.1	1	1	1	0	1	1	20	2	67	5	1	60	2	2	0	0.190246	0.341677	0.850028	0.352017	0.737165	1.60583	0.376873	0.583605	0.770543
63	61	63	1.4	2	1	3	1	1	0	30	2	70.8	6	1	65	2	2	0	0.126517	0.192583	0.296759	0.383585	0.607173	0.885411	0.261662	0.373653	0.475028
64	43	64	2.1	1	1	2	0	1	1	5	1	14.2	6	1	70	2	2	0	0.10688	0.183276	0.25456	0.331456	0.507503	0.62721	0.307581	0.389004	0.431455
65	61	65	1.8	1	0	2	0	1	1	1	1	19.8	5	1	40	1	1	0	0.0876115	0.165777	0.427319	0.227553	0.399861	0.573724	0.367817	0.592517	0.764954
66	64	66	2	1	1	2	1	1	0	40	2	29.8	5	1	45	1	2	0	0.187157	0.312394	0.380591	0.355959	0.59165	0.785653	0.441786	0.55945	0.666517
67	64	67	1.5	1	1	2	1	1	1	30	2	32.2	0	1	30	1	2	0	0.100607	0.252723	0.380591	0.129819	0.476305	0.866671	0.435091	0.592372	0.716739
68	76	68	2.9	1	0	1	0	1	1	15	2	41.4	6	1	90	2	2	0	0.0867577	0.253081	0.484826	0.299916	0.691829	1.16498	0.272679	0.393864	0.497379
69	53	69	2.8	2	1	2	1	0	0	70	2	27	5	3	70	2	2	0	0.100543	0.132387	0.178132	0.235965	0.304282	0.398108	0.384373	0.452208	0.511071
70	77	70	3.2	1	0	2	0	0	0	20	2	21.4	0	2	30	1	2	0	0.264377	0.552295	0.552295	0.589933	0.957475	1.4808	0.388733	0.572192	0.712092
71	47	71	2.1	1	0	2	0	1	1	15	2	28.6	5	1	40	1	2	0	0.0642727	0.136659	0.191495	0.231219	0.334542	0.441491	0.270219	0.418233	0.494308
72	56	72	1.8	1	0	3	0	1	1	30	2	40.8	6	1	15	1	2	0	0.115524	0.182209	0.230293	0.377091	0.545681	0.76697	0.279916	0.327265	0.364086
73	55	73	0.8	1	1	2	0	0	0	30	2	10.2	2	2	40	1	2	0	0.020163	0.0421267	0.151498	0.0390686	0.15344	0.287344	0.000949889	0.0563524	0.41654
74	55	74	0.6	1	1	2	0	0	0	30	2	17.2	2	2	45	1	2	0	0.0266173	0.0476033	0.0858002	0.0950071	0.154757	0.220784	0.192038	0.272073	0.457472
75	41	75	2	2	1	3	0	1	1	20	2	108.8	0	1	80	2	2	0	0.107337	0.197363	0.312512	0.240344	0.394932	0.557803	0.443178	0.549532	0.624439
76	66	76	1.6	1	0	3	0	0	0	50	2	22	6	2	40	1	2	0	0.149199	0.295332	0.434048	0.212729	0.435636	0.663244	0.396283	0.657987	0.874004
77	47	77	2	1	1	2	1	1	1	70	2	39.4	5	1	70	2	2	0	0.0592079	0.151493	0.354603	0.275679	0.466452	0.764235	0.249817	0.367153	0.472724
78	58	80	2.3	1	1	3	1	0	0	60	2	43.2	4	3	60	2	3	0	0.162566	0.320999	0.60584	0.287973	0.481996	0.7881	0.541269	0.6845	0.794839
79	58	81	1.4	1	1	3	1	0	0	60	2	36	4	3	40	1	3	0	0.198747	0.293985	0.465939	0.303785	0.432413	0.650598	0.574618	0.670934	0.802072
80	52	82	3.3	1	1	3	0	1	0	30	2	36.6	6	1	10	1	1	0	0.0825356	0.175187	0.292536	0.324714	0.639902	1.00404	0.240745	0.2884	0.323847
81	48	83	4	2	1	3	1	0	0	30	2	37.4	4	3	40	1	2	0	0.0954441	0.169371	0.24055	0.277273	0.466824	0.640759	0.327921	0.378338	0.426969

## Sheet: scatter
	Ki-67, MVD, VEGF1, HIF1a1, Tumor-stromal ratio Dominant type 연속형으로 본 경우							pearson
			ktrans_10	ktrans_50	ktrans_mean	ktrans_75	ktrans_skewness	ktrans_kurtosis					KEP_10	KEP_50	KEP_mean	KEP_75	KEP_90	KEP_skewness											pearson		pearson																	pearson	pearson
	MR Perfusion parameter Pathologic Factors	n	Ktrans									MR Perfusion parameter Pathologic Factors	KEP													MR Perfusion parameter Pathologic Factors	VE																MR Perfusion parameter Pathologic Factors	iAUC			MR Perfusion parameter Pathologic Factors	ADC
			10%	50%	mean	75%	skewness†	kurtosis					10%	50%	mean	75%	90%	skewness									10%	25%	50%†	mean	75%†	90%	skewness											25%†	kurtosis			10%†	75%†
Ki67	Ki-67	81	0.1898 (0.0090)	0.0372 (0.7416)	0.0287 (0.7995)	0.0128 (0.9098)	-0.0261 (0.8174)	-0.0691 (0.5401)				Ki-67	0.1846 (0.0990)	0.0777 (0.4905)	0.1379 (0.2194)	0.1208 (0.2827)	0.1646 (0.1419)	0.2193 (0.0492)								Ki-67	0.1427 (0.2037)	0.0261 (0.8173)	-0.0486 (0.6669)	0.0419 (0.7102)	-0.0170 (0.8806)	0.0215 (0.8488)	0.1778 (0.1224)										Ki-67	0.0814 (0.4702)	0.1864 (0.0957)		Ki-67	0.1829 (0.0980)	0.2498 (0.0228)
MVD	MVD	81	0.1946 (0.0817)	0.2537 (0.0223)	0.2296 (0.0392)	0.2499 (0.0244)	-0.1227 (0.2751)	-0.2461 (0.0268)				MVD	0.0422 (0.7084)	0.1047 (0.3524)	0.1493 (0.1835)	0.1700 (0.1292)	0.1707 (0.1277)	0.0223 (0.8433)								MVD	0.1754 (0.1173)	0.2011 (0.0718)	0.3328 (0.0024)	0.2658 (0.0165)	0.2688 (0.0152)	0.2394 (0.0314)	-0.2519 (0.0233)										MVD	0.0036 (0.9744)	-0.3123 (0.0045)		MVD	0.1231 (0.2674)	0.0963 (0.3865)
VEGF1	VEGF1(0-6)	81	-0.0119 (0.9158)	-0.0299 (0.7907)	-0.0421 (0.7089)	-0.0564 (0.6173)	-0.0397 (0.7252)	-0.1563 (0.1634)				VEGF1(0-6)	0.0162 (0.8858)	0.2478 (0.0257)	0.2568 (0.0207)	0.2286 (0.0401)	0.2237 (0.0447)	0.0915 (0.4164)								VEGF1(0-6)	-0.1168 (0.2992)	-0.2447 (0.0277)	-0.2046 (0.0669)	-0.2097 (0.0602)	-0.1934 (0.0836)	-0.1763 (0.1554)	0.2391 (0.0316)										VEGF1(0-6)	-0.0499 (0.6580)	0.0638 (0.5713)		VEGF1(0-6)	0.1170 (0.2922)	0.2105 (0.0561)
HIF1a1	HIF1a1 (0-3)	81	-0.1238 (0.2710)	-0.0904 (0.4222)	-0.0240 (0.8318)	-0.0544 (0.6298)	0.1403 (0.2116)	0.0985 (0.3817)				HIF1a1 (0-3)	0.0051 (0.6543)	0.0743 (0.5095)	0.0664 (0.5558)	0.0294 (0.7944)	0.0384 (0.7336)	0.1278 (0.2555)								HIF1a1 (0-3)	-0.0179 (0.8738)	-0.0918 (0.4148)	-0.2573 (0.0204)	-0.1705 (0.1281)	-0.2021 (0.0704)	-0.1737 (0.1210)	0.1561 (0.1640)										HIF1a1 (0-3)	-0.0722 (0.5219)	-0.0137 (0.9031)		HIF1a1 (0-3)	-0.2283 (0.0379)	-0.0876 (0.4311)
	Tumor-stromal ratio	81	0.1323 (0.2391)	-0.0021 (0.9853)	0.0578 (0.6083)	0.0472 (0.6756)	0.2880 (0.0091)	0.1122 (0.3185)				Tumor-stromal ratio	0.2405 (0.0305)	0.1137 (0.3123)	0.1422 (0.2053)	0.0800 (0.4779)	0.1219 (0.2783)	0.2394 (0.0314)								Tumor-stromal ratio	-0.0128 (0.9098)	-0.1480 (0.1874)	-0.1393 (0.2149)	-0.1456 (0.1946)	-0.1536 (0.1711)	-0.1376 (0.2206)	0.1005 (0.3722)										Tumor-stromal ratio	-0.0324 (0.7738)	-0.0352 (0.7553)		Tumor-stromal ratio	-0.0065 (0.9534)	-0.0637 (0.5675)
	Dominant type (1-3)	81	0.2977 (0.0070)	0.1629 (0.1463)	0.2121 (0.0573)	0.2111 (0.0585)	-0.0591 (0.6004)	-0.1618 (0.1489)				Dominant type (1-3)	0.2283 (0.0404)	0.0938 (0.4047)	0.1419 (0.2063)	0.0967 (0.3903)	0.1114 (0.3222)	0.1809 (0.1061)								Dominant type (1-3)	0.2558 (0.0212)	0.1528 (0.1733)	0.1271 (0.2580)	0.1695 (0.1303)	0.1215 (0.2799)	0.1456 (0.1948)	-0.0041 (0.9713)										Dominant type (1-3)	0.2248 (0.0437)	0.1632 (0.1454)		Dominant type (1-3)	-0.0266 (0.8115)	-0.1005 (0.3660)
						Ktrans	Ktrans	Ktrans	Ktrans	Ktrans	Ktrans		KEP	KEP	KEP	KEP	KEP	KEP								Ve	Ve	Ve	Ve	Ve	Ve	Ve											iAUC	iAUC					ADC
	Ki-67	MVD	VEGF1	Tumor-stromal ratio	Dominant type	0.1	0.5	mean	0.75	skewness	kurtosis		0.1	0.5	mean	0.75	0.9	skewness				MVD	VEGF1	HIF1a1	Dominant type	0.1	0.25	0.5	mean	0.75	0.9	skewness									MVD	Dominant type	0.25	kurtosis			Ki-67	HIF1a1	0.1
	80	35.4	4	55	3	0.0553437	0.212571	0.229351	0.37068	0.188061	-1.38455		0.0555058	0.44459	0.524575	0.826517	1.10099	0.653071				35.4	4	1	3	0.288629	0.406156	0.488693	0.497543	0.597156	0.74015	-0.00257371									35.4	3	12463.2	-0.523002			80	1	818.001
	10	51.2	0	20	2	0.236212	1.35978	1.14818	1.57227	-0.661265	-0.900654		0.147154	0.372463	0.339017	0.427329	0.457324	-0.934299				51.2	0	0	2	1	1	1	0.955409	1	1	-4.35254									51.2	2	26331.2	1.10214			10	0	0.0014265
	45	48.6	6	10	2	0.0492868	0.306	0.231121	0.33447	-0.562406	-1.38625		0.00260973	0.566492	0.541971	0.788287	0.989006	0.310514				48.6	6	2	2	0.186508	0.436552	0.608356	0.55487	0.6901	0.777923	-0.570916									48.6	2	3980.76	-0.936538			45	2	585.357
	80	60.2	5	95	3	0.0241521	0.082903	0.100869	0.152016	0.594901	-0.980529		2.44539e-05	0.197507	0.221412	0.357086	0.465096	1.03044				60.2	5	0	3	0.00294504	0.150288	0.367611	0.374976	0.537675	0.790957	0.455592									60.2	3	8763.7	0.321632			80	0	1019.68
	10	39.8	0	70	1	0.029032	0.184215	0.14729	0.226702	-0.327791	-1.66468		0.000195663	0.336494	0.329787	0.548212	0.660762	0.124835				39.8	0	1	1	0.00325022	0.417493	0.561037	0.477643	0.638554	0.70011	-0.861421									39.8	1	3951.54	-1.48789			10	1	943.096
	90	24.6	0	60	2	0.0416005	0.146553	0.151033	0.205012	0.543087	0.161628		0.0830391	0.467263	0.525259	0.769945	0.993754	0.775682				24.6	0	0	2	0.162282	0.244232	0.317194	0.327603	0.387532	0.461585	1.36519									24.6	2	8100.22	0.850731			90	0	660.976
	55	64.6	6	60	2	0.0317976	0.0705344	0.0794078	0.109973	0.625473	-0.360586		-5.50885e-05	0.0618707	0.105203	0.191285	0.279055	0.938789				64.6	6	1	2	0.00117496	0.00332652	0.515015	0.47632	0.765191	1	-0.0419644									64.6	2	7254.94	-1.0326			55	1	1229
	10	49.2	5	25	1	0.0187085	0.132184	0.136325	0.239712	-0.0204654	-1.79195		0.000196947	0.318943	0.38202	0.669668	0.88361	0.593008				49.2	5	1	1	0.000106815	0.252007	0.547807	0.480045	0.723098	0.841176	-0.392292									49.2	1	794.993	-1.36399			10	1	926
	50	44.2	4	60	2	0.038565	0.148538	0.16724	0.240218	0.529787	-0.651687		0.000427031	0.180457	0.213581	0.325859	0.467305	2.27802				44.2	4	2	2	0.000350963	0.409833	0.788034	0.663794	1	1	-0.729948									44.2	2	8447.84	-1.17075			50	2	365.999
	75	53.2	0	40	2	0.0365216	0.420767	0.289145	0.420767	-0.620947	-1.34318		0.0496539	0.677112	0.905277	1.46432	2.15376	0.702917				53.2	0	2	2	0.276025	0.508927	0.706809	0.670929	0.915876	1	-0.780032									53.2	2	16267.6	-0.914803			75	2	786
	90	41.4	5	50	3	0.0557841	0.222223	0.264458	0.440409	0.247047	-1.42556		0.178332	0.598951	0.783955	1.00669	1.56696	1.79588				41.4	5	2	3	0.20452	0.309137	0.406507	0.394518	0.491714	0.563805	-0.0853419									41.4	3	12648.4	-0.988929			90	2	648.601
	15	57.4	6	20	1	0.02636	0.4197	0.30243	0.4197	-0.871957	-0.871954		0.0980524	0.944872	0.98682	1.42402	1.84517	0.293837				57.4	6	2	1	0.124013	0.341086	0.525445	0.473382	0.627674	0.703941	-0.521522									57.4	1	10562.3	-0.730775			15	2	356.001
	25	31.6	0	40	2	0.0268442	0.148517	0.184092	0.296295	0.686978	-0.542511		0.0615133	0.392502	0.390568	0.583069	0.691212	0.045431				31.6	0	1	2	0.144937	0.296964	0.43759	0.428284	0.573382	0.658295	0.158622									31.6	2	6366.9	-1.30497			25	1	753.2
	25	44.8	5	40	2	0.146646	0.338814	0.364807	0.539409	0.130787	-1.33471		0.354441	0.836103	0.810341	1.0664	1.21743	-0.00350642				44.8	5	2	2	0.337184	0.398618	0.471328	0.460041	0.520814	0.582937	-0.127948									44.8	2	17275.6	-0.534338			25	2	762.701
	75	87.6	5	60	3	0.166976	0.608894	0.495611	0.670504	-0.68163	-1.10983		0.40148	0.977223	1.13174	1.3464	2.12236	1.53292				87.6	5	2	3	0.301856	0.440512	0.640751	0.604498	0.767891	0.868191	-0.308058									87.6	3	9120.47	-1.07761			75	2	478.039
	40	48.6	5	70	2	0.0973689	0.20617	0.23246	0.315459	0.85123	0.109935		0.352439	0.664635	0.711641	0.894143	1.17092	0.648398				48.6	5	2	2	0.213216	0.271077	0.311205	0.319718	0.369259	0.419115	0.327431									48.6	2	10703.1	-0.626983			40	2	617.303
	80	30.2	0	70	2	0.0595393	0.109062	0.123012	0.155424	0.964112	0.867122		0.2308	0.329438	0.375832	0.476763	0.593847	0.531721				30.2	0	2	2	0.190246	0.258442	0.338198	0.33704	0.406228	0.476516	1.64915									30.2	2	14587.6	-0.51947			80	2	671.603
	95	32.6	0	80	2	0.097749	0.256195	0.243691	0.3594	-0.444802	-0.992103		0.189681	0.595939	0.695379	0.891559	1.29071	1.6042				32.6	0	2	2	0.221389	0.335082	0.448851	0.459777	0.581618	0.698764	0.294153									32.6	2	16962.2	-0.46137			95	2	784.002
	25	24	0	20	1	0.0920953	0.189166	0.21029	0.296259	0.496594	-0.819025		0.170105	0.369169	0.381293	0.492192	0.594536	0.0853062				24	0	2	1	0.326089	0.444903	0.560831	0.546886	0.694514	0.741472	-0.591318									24	1	10654.3	-0.943985			25	2	867.399
	55	32.6	3	80	2	0.0848609	0.203205	0.243615	0.35518	0.737948	-0.243398		0.185892	0.482276	0.485753	0.639453	0.778279	0.332221				32.6	3	1	2	0.248892	0.326697	0.514176	0.511688	0.691382	0.776959	0.0740907									32.6	2	9406.61	-1.14803			55	1	561.196
	66	20.2	5	10	2	0.121057	0.521072	0.401957	0.521072	-1.0067	-0.467237		0.361082	0.717898	0.778457	0.971191	1.2763	1.41698				20.2	5	2	2	0.173357	0.340754	0.563768	0.556562	0.797189	0.917478	-0.0686973									20.2	2	18946.1	0.122278			66	2	838.001
	60	43.8	3	40	1	0.0446101	0.168728	0.195078	0.272875	0.798624	-0.0113757		0.0498447	0.449179	0.468898	0.655603	0.878571	0.798093				43.8	3	3	1	0.128121	0.283395	0.428716	0.433222	0.59032	0.716289	0.182948									43.8	1	12590.5	-0.730965			60	3	192.201
	50	73	0	70	3	0.0966445	0.229242	0.230669	0.305465	-0.0479758	-0.912883		0.114128	0.296828	0.30992	0.413773	0.481116	-0.181944				73	0	0	3	0.507797	0.62545	0.755081	0.733585	0.857479	0.981384	-1.26648									73	3	10856.5	-0.752048			50	0	873.802
	50	42	5	60	2	0.146899	0.263569	0.269415	0.358979	-0.0537966	-1.24521		0.24789	0.44487	0.472272	0.593223	0.733149	0.689497				42	5	3	2	0.46675	0.537362	0.596995	0.611478	0.674879	0.773766	0.562292									42	2	14191.3	-0.84155			50	3	815.301
	40	40.4	0	30	2	0.121697	0.231328	0.233131	0.294217	-0.0159653	-0.700905		0.220113	0.367604	0.370351	0.443537	0.522758	0.32923				40.4	0	2	2	0.436995	0.536447	0.637379	0.634431	0.738395	0.817902	-0.154308									40.4	2	10362.3	-0.667481			40	2	630.602
	80	21.8	0	60	2	0.0408003	0.181464	0.264026	0.411444	0.917816	-0.239275		0.0324324	0.35134	0.439669	0.60427	0.910403	1.86173				21.8	0	3	2	0.0847194	0.248985	0.424787	0.458282	0.69396	0.879546	0.176609									21.8	2	8816.34	-0.940491			80	3	418.203
	12	52	4	50	2	0.0916112	0.329929	0.355189	0.487235	0.364017	-0.972262		0.108133	0.52459	0.575656	0.788875	1.14229	0.648082				52	4	3	2	0.371891	0.518193	0.654225	0.634414	0.761582	0.901555	-0.618348									52	2	15230.3	-0.945742			12	3	716.598
	40	31.8	4	60	2	0.14284	0.529804	0.505589	0.71266	0.193864	-0.57794		0.243374	0.660093	0.724164	0.89174	1.20545	1.78922				31.8	4	2	2	0.311339	0.478183	0.702422	0.662058	0.864544	0.947151	-0.520555									31.8	2	12491.9	-0.900394			40	2	571.401
	20	55	0	90	2	0.0748469	0.169889	0.221327	0.32824	0.821862	-0.445814		0.177807	0.410884	0.485826	0.686086	0.900743	1.122				55	0	2	2	0.257012	0.377117	0.487091	0.463794	0.567583	0.620212	-0.68261									55	2	17138.3	-0.93695			20	2	385.204
	20	23.8	4	80	2	0.162186	0.242604	0.247403	0.301335	0.308828	-0.175658		0.296398	0.594005	0.625309	0.711786	0.982902	1.66143				23.8	4	2	2	0.239378	0.303606	0.440039	0.456754	0.568606	0.749992	0.517212									23.8	2	14789.3	-0.790947			20	2	351.6
	20	25.2	6	60	2	0.0398355	0.130483	0.159883	0.199076	1.31816	1.59862		0.0959261	0.462123	0.537031	0.738536	1.14312	0.928751				25.2	6	2	2	0.133097	0.202708	0.304453	0.324467	0.424615	0.553079	0.602212									25.2	2	9086.1	-0.036429			20	2	111
	20	17.8	6	40	2	0.0398355	0.130483	0.159883	0.199076	1.31816	1.59862		0.0959261	0.462123	0.537031	0.738536	1.14312	0.928751				17.8	6	3	2	0.133097	0.202708	0.304453	0.324467	0.424615	0.553079	0.602212									17.8	2	9086.1	-0.036429			20	3	224.099
	50	21.4	2	60	2	0.15039	0.291924	0.321654	0.457137	0.212379	-1.23866		0.308484	0.467687	0.486274	0.605253	0.693872	0.281301				21.4	2	2	2	0.422796	0.520447	0.685423	0.656551	0.798856	0.861943	-0.450704									21.4	2	24479.9	-0.719828			50	2	609.501
	40	52.8	5	70	2	0.106237	0.337012	0.278984	0.37729	-0.60624	-1.19549		0.300809	0.851707	0.858322	1.15114	1.4195	0.490651				52.8	5	2	2	0.287242	0.361187	0.427282	0.418114	0.483455	0.523193	0.214047									52.8	2	18452.9	-0.694575			40	2	732.996
	30	19.4	5	60	2	0.0726247	0.173238	0.182965	0.245212	0.392944	-0.580788		0.174555	0.36155	0.387177	0.477898	0.597893	2.92117				19.4	5	2	2	0.25136	0.376797	0.522469	0.501699	0.636631	0.691696	-0.259835									19.4	2	11618.2	-0.989054			30	2	492.001
	40	43.4	4	55	2	0.15737	0.370991	0.469801	0.738502	0.561198	-1.20483		0.215626	0.521812	0.663388	0.909844	1.34813	1.09472				43.4	4	2	2	0.446966	0.588912	0.753021	0.720478	0.862922	0.937884	-0.604228									43.4	2	18390.3	-1.19768			40	2	726.999
	20	32.6	0	65	2	0.106989	0.368641	0.417699	0.6286	0.42056	-1.00845		0.138821	0.293129	0.292104	0.37269	0.432329	1.45351				32.6	0	2	2	0.00794244	0.410951	0.673238	0.595139	0.818045	0.927812	-0.756228									32.6	2	15826.5	-0.206121			20	2	608.202
	25	49	4	60	2	0.0228629	0.12327	0.141457	0.220659	0.314274	-1.12641		0.195694	0.445742	0.471735	0.637478	0.776289	1.51374				49	4	2	2	0.0805826	0.216144	0.332286	0.297499	0.397004	0.434222	-0.579401									49	2	4906.93	-0.971609			25	2	886.003
	70	63.4	4	85	3	0.0604973	0.250797	0.287781	0.460487	0.277034	-1.23443		0.236095	0.594811	0.673348	0.905655	1.21256	1.25244				63.4	4	2	3	0.151888	0.293771	0.492904	0.466668	0.645512	0.735038	-0.275799									63.4	3	15328.4	-1.0552			70	2	488.6
	50	32.4	5	80	2	0.102355	0.357486	0.345252	0.458693	-0.0544744	-0.539485		0.331214	0.943963	0.938712	1.23899	1.54346	0.197729				32.4	5	2	2	0.276589	0.317316	0.365093	0.360264	0.423055	0.454009	-0.857023									32.4	2	12533.6	2.718			50	2	603.8
	40	23.4	5	55	2	0.0456651	0.415924	0.40721	0.604752	0.0867939	-1.11266		0.000916648	0.821008	0.764777	1.10849	1.37374	-0.102565				23.4	5	2	2	0.00138859	0.418695	0.536775	0.482891	0.595855	0.643007	-0.868297									23.4	2	17052.6	-0.515997			40	2	566.8
	60	17.4	0	90	2	0.0286288	0.56899	0.58094	1.02812	-0.116745	-1.55069		0.233946	1.35333	1.75222	2.65828	4.02727	0.726987				17.4	0	2	2	0.123498	0.312475	0.448592	0.406491	0.526337	0.590678	-0.640634									17.4	2	12798.7	-0.148017			60	2	496.102
	25	33.4	0	70	2	0.0335041	0.111382	0.138248	0.200907	0.878889	0.186677		0.0805203	0.194246	0.211813	0.301465	0.382923	0.305943				33.4	0	2	2	0.303279	0.445311	0.621387	0.571629	0.703852	0.839944	-0.731178									33.4	2	9547.92	-0.514533			25	2	218.601
	30	86	0	70	2	0.234496	0.522794	0.54078	0.71189	0.411956	-0.19943		0.229155	0.438816	0.467853	0.574703	0.730566	0.903233				86	0	0	2	0.729199	0.797952	0.901273	0.875981	0.964412	0.986813	-0.666514									86	2	22127.6	-0.514605			30	0	780
	50	26.6	5	80	2	0.1003	0.144664	0.164442	0.20358	1.06499	1.44702		0.463729	0.621266	0.676603	0.773022	0.954904	1.81021				26.6	5	2	2	0.203752	0.220359	0.234725	0.242388	0.265049	0.296535	0.34223									26.6	2	12222.7	-0.260353			50	2	752.001
	80	31	0	45	1	0.0555292	0.11599	0.123703	0.160639	0.556477	0.160487		0.148399	0.308402	0.306347	0.383167	0.460608	0.27775				31	0	2	1	0.269988	0.345103	0.410215	0.398608	0.465255	0.504544	0.270322									31	1	7992.77	-0.620754			80	2	846.001
	60	44.8	5	90	2	0.0847277	0.346613	0.334997	0.517657	-0.311526	-1.224		0.0945649	0.383261	0.489221	0.643481	0.965264	2.52731				44.8	5	1	2	0.000137333	0.278474	0.57651	0.509783	0.763634	0.896083	-0.456753									44.8	2	11742.4	-1.05212			60	1	233.701
	30	42.2	5	70	2	0.0495749	0.368681	0.43129	0.717009	0.234948	-1.33962		0.00152501	0.76551	0.817444	1.16484	1.55841	0.527612				42.2	5	2	2	0.0512223	0.338099	0.564287	0.505181	0.694418	0.774755	-0.600697									42.2	2	17194.2	-0.633472			30	2	705.501
	30	16.2	0	40	1	0.0467575	0.256821	0.260138	0.38765	0.142881	-1.20233		0.0011898	0.449811	0.445502	0.635061	0.865312	0.179049				16.2	0	2	1	0.12505	0.383465	0.640996	0.574615	0.778787	0.893042	-0.589201									16.2	1	17217.6	-1.06986			30	2	444.401
	30	62.4	5	35	1	0.0408041	0.165179	0.154261	0.224364	0.104683	-1.02024		0.13171	0.320553	0.333907	0.421181	0.533901	0.613802				62.4	5	3	1	0.189653	0.328207	0.485496	0.448023	0.593177	0.639917	-0.582223									62.4	1	7133.41	-1.16715			30	3	915
	30	21	5	60	3	0.0706241	0.150767	0.163193	0.224927	0.363158	-0.972916		0.406545	0.511662	0.524878	0.599376	0.634082	0.474897				21	5	3	3	0.155347	0.185926	0.295289	0.294163	0.404542	0.44639	0.0053727									21	3	5576.44	-1.13528			30	3	192.002
	70	21.8	3	70	1	0.00727803	0.147436	0.156489	0.208835	0.784004	1.28057		0.128254	0.562446	0.70259	0.903095	1.35759	1.55465				21.8	3	2	1	0.0431288	0.15669	0.258599	0.255864	0.358749	0.430953	0.420462									21.8	1	5794.67	-0.0345707			70	2	314.304
	20	56.2	3	60	1	0.0846939	0.305509	0.320438	0.418255	0.742232	0.768046		0.4734	0.833502	0.906347	1.04409	1.38254	1.2084				56.2	3	2	1	0.154164	0.243385	0.365474	0.3461	0.444212	0.503635	-0.365151									56.2	1	10845	-0.994839			20	2	747.202
	2	23.4	0	45	2	0.0350735	0.185819	0.215564	0.31949	0.761198	0.198718		0.0464454	0.456154	0.464829	0.671242	0.842483	0.995972				23.4	0	2	2	0.17882	0.36887	0.481719	0.450505	0.55649	0.630789	-0.283263									23.4	2	11074.5	-0.776094			2	2	696.998
	30	38.2	4	55	2	0.0124915	0.103266	0.176083	0.231427	1.59032	1.63952		0.111123	0.476292	0.579729	0.733277	1.12212	2.74965				38.2	4	2	2	0.0482727	0.137646	0.281228	0.287892	0.415357	0.523804	0.448347									38.2	2	4693.13	-0.727223			30	2	693.499
	3	45.2	0	55	2	0.00473306	0.127167	0.159917	0.259558	0.552387	-0.598631		0.00058688	0.237612	0.220649	0.325736	0.412327	0.230923				45.2	0	2	2	0.00121158	0.121273	0.404843	0.403326	0.648328	0.859871	0.151768									45.2	2	5371.92	-1.15877			3	2	402.003
	40	31.8	0	45	2	0.0425302	0.213011	0.215481	0.31196	0.169231	-0.884943		0.136224	0.434196	0.465449	0.629085	0.792314	1.06786				31.8	0	2	2	0.215979	0.345119	0.507416	0.48223	0.624638	0.695437	-0.249289									31.8	2	13483	-0.207967			40	2	505.998
	25	60.4	0	75	2	0.0405577	0.405377	0.353991	0.566248	-0.375597	-1.42924		0.178316	0.831033	1.0229	1.47979	2.25389	0.842967				60.4	0	2	2	0.00167852	0.214576	0.391217	0.350765	0.50557	0.569625	-0.362136									60.4	2	7903.09	-1.16168			25	2	369.4
	15	20	5	55	1	0.000194147	0.0300228	0.0446962	0.0792904	0.791274	-0.163336		0.000216399	0.113505	0.139828	0.208311	0.309839	2.20369				20	5	3	1	0.00173345	0.00383007	0.242882	0.302377	0.46025	0.733851	0.799128									20	1	961.038	-0.323079			15	3	521.502
	55	21.2	0	85	2	0.0581431	0.124545	0.141421	0.188266	0.890976	0.444136		0.221402	0.520481	0.525939	0.679926	0.902402	0.244039				21.2	0	1	2	0.176962	0.224693	0.287255	0.283257	0.329035	0.365978	1.8628									21.2	2	8123.18	-0.535161			55	1	731.4
	40	40.6	4	85	2	0.115613	0.748094	0.582627	0.814875	-0.761076	-0.98466		0.312727	1.2003	1.33324	1.86856	2.52676	0.779038				40.6	4	2	2	0.297937	0.447905	0.638066	0.612672	0.795648	0.905469	-0.376826									40.6	2	27241.9	-0.151937			40	2	180.203
	20	67	5	60	2	0.116346	0.341677	0.456661	0.850028	0.259111	-1.57435		0.167283	0.737165	1.14769	1.60583	2.70433	1.4124				67	5	2	2	0.248878	0.376873	0.583605	0.56981	0.770543	0.889705	-0.198665									67	2	18043.2	-0.892198			20	2	435.8
	30	70.8	6	65	2	0.0872563	0.192583	0.20639	0.296759	0.111522	-1.19532		0.233453	0.607173	0.69557	0.885411	1.24162	1.85047				70.8	6	0	2	0.180128	0.261662	0.373653	0.372655	0.475028	0.54371	0.419959									70.8	2	11110.2	-0.257447			30	0	941
	5	14.2	6	70	2	0.0495481	0.183276	0.179776	0.25456	-0.0730398	-0.928136		0.168168	0.507503	0.494203	0.62721	0.81095	0.314164				14.2	6	2	2	0.204801	0.307581	0.389004	0.365611	0.431455	0.468984	0.55931									14.2	2	14950	-0.230882			5	2	770.305
	1	19.8	5	40	1	0.0282711	0.165777	0.246358	0.427319	0.564357	-1.03656		0.118088	0.399861	0.411423	0.573724	0.657188	0.913974				19.8	5	3	1	0.181619	0.367817	0.592517	0.557833	0.764954	0.877248	-0.478831									19.8	1	9330.18	-1.32872			1	3	652.301
	40	29.8	5	45	2	0.113068	0.312394	0.278165	0.380591	-0.59963	-1.09313		0.185413	0.59165	0.597891	0.785653	0.995753	1.02384				29.8	5	2	2	0.340487	0.441786	0.55945	0.560728	0.666517	0.799791	-0.188542									29.8	2	25032.1	-0.0399727			40	2	818.001
	30	32.2	0	30	2	0.0405328	0.252723	0.233407	0.380591	-0.243535	-1.57138		0.00267431	0.476305	0.53946	0.866671	1.18772	0.711813				32.2	0	2	2	0.00560778	0.435091	0.592372	0.536351	0.716739	0.816642	-0.910663									32.2	2	18171.5	-0.850408			30	2	483.8
	15	41.4	6	90	2	0.0293945	0.253081	0.305927	0.484826	0.610001	-0.733514		0.0404566	0.691829	0.777808	1.16498	1.58976	0.676205				41.4	6	2	2	0.0807245	0.272679	0.393864	0.382702	0.497379	0.60356	0.23623									41.4	2	9703.95	-0.890909			15	2	314.001
	70	27	5	70	2	0.0769024	0.132387	0.151399	0.178132	2.06825	6.32244		0.182174	0.304282	0.352903	0.398108	0.5594	2.5421				27	5	2	2	0.317841	0.384373	0.452208	0.445404	0.511071	0.559151	0.128698									27	2	10251.5	0.0325446			70	2	944.001
	20	21.4	0	30	2	0.0652734	0.552295	0.408864	0.552295	-0.994229	-0.515599		0.29896	0.957475	1.08956	1.4808	2.00089	1.05251				21.4	0	2	2	0.192193	0.388733	0.572192	0.536488	0.712092	0.810186	-0.549907									21.4	2	27993.5	1.76221			20	2	354.999
	15	28.6	5	40	2	0.017149	0.136659	0.135248	0.191495	0.360943	-0.566999		0.0790186	0.334542	0.316196	0.441491	0.516466	-0.300834				28.6	5	2	2	0.0379727	0.270219	0.418233	0.362228	0.494308	0.547891	-0.861415									28.6	2	7123.67	-1.00332			15	2	758.805
	30	40.8	6	15	2	0.0753751	0.182209	0.165824	0.230293	-0.557956	-0.939773		0.206722	0.545681	0.567701	0.76697	0.906268	0.246078				40.8	6	2	2	0.241066	0.279916	0.327265	0.332193	0.364086	0.427564	0.653681									40.8	2	15423.2	-0.273304			30	2	178.999
	30	10.2	2	40	2	0.00501722	0.0421267	0.0813903	0.151498	0.715907	-0.966341		0.000601185	0.15344	0.210317	0.287344	0.419803	3.10793				10.2	2	2	2	0.000335704	0.000949889	0.0563524	0.199936	0.41654	0.543695	1.25384									10.2	2	283.623	0.22384			30	2	451
	30	17.2	2	45	2	0.00196117	0.0476033	0.0569472	0.0858002	0.6514	-0.259027		0.0217715	0.154757	0.157204	0.220784	0.273775	0.320607				17.2	2	3	2	0.0011597	0.192038	0.272073	0.299119	0.457472	0.545535	0.516305									17.2	2	3133.63	-0.359546			30	3	484.603
	20	108.8	0	80	2	0.0690586	0.197363	0.223876	0.312512	1.3307	3.0435		0.133032	0.394932	0.425257	0.557803	0.725566	1.65358				108.8	0	2	2	0.338919	0.443178	0.549532	0.536062	0.624439	0.691227	0.0539748									108.8	2	6517.36	-0.929577			20	2	477
	50	22	6	40	2	0.0698629	0.295332	0.278468	0.434048	-0.320685	-1.36202		0.0300197	0.435636	0.446423	0.663244	0.857099	0.147516				22	6	2	2	0.179014	0.396283	0.657987	0.602909	0.874004	0.936937	-0.575195									22	2	22370.9	0.592043			50	2	907.999
	70	39.4	5	70	2	0.0246551	0.151493	0.194762	0.354603	0.429664	-1.33803		0.135206	0.466452	0.567812	0.764235	1.16182	1.40468				39.4	5	2	2	0.149953	0.249817	0.367153	0.356167	0.472724	0.544761	0.0228736									39.4	2	8639.64	-1.2173			70	2	968.2
	10	28	6	40	2																	28	6	2	2																28	2					10	2	963
	10	31.2	6	90	3																	31.2	6	3	3																31.2	3					10	3	655.101
	60	43.2	4	60	3	0.0856287	0.320999	0.35018	0.60584	0.0532771	-1.47755		0.181349	0.481996	0.670459	0.7881	1.45538	2.61429				43.2	4	2	3	0.42165	0.541269	0.6845	0.670397	0.794839	0.918851	-0.31788									43.2	3	20351.3	0.255298			60	2	824.499
	60	36	4	40	3	0.139683	0.293985	0.330691	0.465939	0.383248	-1.02035		0.230416	0.432413	0.52727	0.650598	0.941496	2.00832				36	4	2	3	0.409714	0.574618	0.670934	0.672941	0.802072	0.891443	-0.466999									36	3	22122.8	3.59115			60	2	338.901
	30	36.6	6	10	1	0.0317352	0.175187	0.188223	0.292536	0.253349	-1.17444		0.116721	0.639902	0.699176	1.00404	1.25225	0.857223				36.6	6	3	1	0.167037	0.240745	0.2884	0.282603	0.323847	0.357857	1.99917									36.6	1	11517.7	-0.121813			30	3	718.301
	30	37.4	4	40	2	0.0426565	0.169371	0.176634	0.24055	0.954274	1.96925		0.111061	0.466824	0.477119	0.640759	0.81819	0.828888				37.4	4	3	2	0.252037	0.327921	0.378338	0.37108	0.426969	0.483062	0.339859									37.4	2	12412.8	0.194681			30	3	607.601
[truncated: 31 more columns]
